# Supplementary material for: PeCLH2 Gene Positively Regulate Salt Tolerance in Transgenic Populus alba × Populus glandulosa
Source: Genes (Basel). 2023 Feb 21;14(3):538. doi: 10.3390/genes14030538 (PMC10048402; doi:10.3390/genes14030538)
Supplement: Supplementary file 1 [file genes-14-00538-s001.zip]

Archive with 5 entries (5 files):
- Figure S1.jpg
- Figure S2.jpg
- Figure S3.jpg
- Figure S4.jpg
- Supplementary Table.xlsx
