# Supplementary material for: PeCLH2 Gene Positively Regulate Salt Tolerance in Transgenic Populus alba × Populus glandulosa
Source: Genes (Basel). 2023 Feb 21;14(3):538. doi: 10.3390/genes14030538 (PMC10048402; doi:10.3390/genes14030538)
Supplement: Supplementary file 1 [file genes-14-00538-s001.zip › Supplementary Table.xlsx]

## Sheet: TableS1
Table S1. The primers used in this study.
Gene name	Gene ID	Forward primer sequence	Reverse primer sequence	Purpose
35S::PeCLH2	POPULUS_EUPHRATICA_20786	GGGGACAACTTTGTACAAAAAAGTTGGAATGAAAACGTTAGAGAGAACAAGG	GGCGGCCGCACAACTTTGTACAAGAAAGTTGGGTATCAGAGAACATATTCAACAGTTTG	Gene clone
RNAi-PeCLH2	POPULUS_EUPHRATICA_20786	GGGGACAACTTTGTACAAAAAAGTTGGA ATGTCCTCCTCTTCTGCTATAG	GGCGGCCGCACAACTTTGTACAAGAAAGTTGGGTATGTAAAGAAGGTAACCATGG
PPeCLH2::GUS	POPULUS_EUPHRATICA_20786	ATTACGCCAAGCTT ATGTGATCTAAGCCTGCGTGCCTTGGCACAAGAAACTTAC	GACTGACCACCCGGG GTAAGTTTCTTGTGCCAAGG
PBI121(35S)		GACGCACAATCCCACTATCC
M13F		GTAAAACGACGGCCAGT
PMDC32	FJ172534	AGAGGATCCCCGGGTACC
PeuCLH2-RT	POPULUS_EUPHRATICA_20786	ACTGTGTTTGAGGTTGGGAAG	TTTGGAGGTGGAACAGGAAG
PeActin	POPULUS_EUPHRATICA_03387	GGAGGTGGAACTGGATCAGGAATG	GGCATTGTAAGGCTCAACCACTGT
PagActin	Potri.001G309500	ACCCTCCAATCCAGACACTG	TTGCTGACCGTATGAGCAAG	qRT-PCR
PtrHP550	Potri.006G259300	AAGATTACGAAGAGGCAGTCAC	CCAACCATCTTTTATCGTCACC
PtrGSI-1	Potri.012G043900	TGGAGATGAGTTGTGGGTTG	TCAAAGGAAACGACCACTCC
PtrCAISE5	Potri.008G149200	ACAGACTCAACCTCAGCAAC	AGGCTTGTAGTCAGGGTTTATG
PtrUGT75L6	Potri.016G052500	GAAGGGATAGTTGAAGGCGAG	CTCATCTCTTTTCCTCGCTCTC
PtrSKIP2	Potri.009G068100	GAGAAGCACTACGGTCAACAG	CCAAAGCCTCTTCCACCTG
PtrTS1	Potri.001G415100	AGGTGGGAAATTACTGCCGT	CCGAAGTGACCAATGCAACA
PtrGR5	Potri.002G252200	CTTTGCTGGAGTTGGTGGTC	CAGCATCACCATCAGCACAA
PtrROMT	Potri.013G120800	AGGCATCTTTGATGGGGTGA	TGCCTCGAACATATCCCCTC
PtrWRKY6	Potri.002G228400	CCTTTGGCCTGCAAATGTCT	TTGTTGCTGGTCGTTGTCTG
PtrGA20OX2	Potri.012G132400	GAATGAGCCTTGGTGTGAGC	GCGTCGAAATTGGGGCTAAT
PtrANS	Potri.003G119100	GCAAGGCAGCTGAGAAGTTT	AGAGTTGTAGACCAGGCACC
PtrPER64	Potri.002G018000	CAGTAGCTTTGTCTGGAGGTC	ATGTTAAAGGTGGGAGCTGG
PtrHP800	MSTRG.6247	CAAGAAAACAAATTAAATGACAACTTAGAG	AAGTCTTTGCTACTTTAACTTATTTCAATG
PtrHP750	Potri.T181600	CAGAACCTGGGACTTACTGTG	TTACCATCGCTATTGCTCCTG
PtrRE2	MSTRG.31011	ATGATCTTGTGCCTCTAACTGG	AGCAGAGATGTGAAGGTTGATG
PtrPCC13	Potri.001G380000	CTGGACAGGACGCAGTAATAC	GACCTTCATCTCTAATCCCACAC

## Sheet: TableS2
Table S2. Statistics of PeCLH2 transgenic transcriptome sequencing data comparison results.
Sample	RawData(bp)	CleanData(bp)		Q20(%)	Q30(%)	GC(%)
C-WT1	7937924100	7886359734	7721766224 (97.91%)		7405125875 (93.90%)	3506190519 (44.46%)
C-WT2	7351371900	7295016942	7120197755 (97.60%)		6801183709 (93.23%)	3232753776 (44.31%)
C-WT3	8556140400	8503674028	8313034844 (97.76%)		7956399588 (93.56%)	3782016243 (44.48%)
C-OC1	6529050900	6482926213	6343656397 (97.85%)		6080069425 (93.79%)	2893159483 (44.63%)
C-OC2	8197061400	8140845606	7941400409 (97.55%)		7578587679 (93.09%)	3609260906 (44.34%)
C-OC3	6863968800	6813053615	6643457965 (97.51%)		6334735269 (92.98%)	3033655491 (44.53%)
C-RC1	5874407400	5838668994	5707119836 (97.75%)		5459344997 (93.50%)	2591252188 (44.38%)
C-RC2	7325556300	7280968707	7117607483 (97.76%)		6812849792 (93.57%)	3234501341 (44.42%)
C-RC3	6710839200	6667326425	6520949318 (97.80%)		6243272462 (93.64%)	2964114882 (44.46%)
T-WT1	6868065000	6828492944	6682351143 (97.86%)		6405560452 (93.81%)	3013851523 (44.14%)
T-WT2	9362738100	9295388517	9076645935 (97.65%)		8677397909 (93.35%)	4094325898 (44.05%)
T-WT3	8148164700	8093272673	7906521511 (97.69%)		7561580256 (93.43%)	3586275769 (44.31%)
T-OC1	7876048800	7827451440	7648604158 (97.72%)		7319977992 (93.52%)	3467813965 (44.30%)
T-OC2	6595339800	6550645318	6389534543 (97.54%)		6101424571 (93.14%)	2895440492 (44.20%)
T-OC3	7292194500	7240801110	7071632924 (97.66%)		6763739312 (93.41%)	3202869096 (44.23%)
T-RC1	9590330100	9387248039	9180467983 (97.80%)		8797162308 (93.71%)	4106386826 (43.74%)
T-RC2	7575687300	7521778068	7335835344 (97.53%)		7003575002 (93.11%)	3339269076 (44.39%)
T-RC3	8200541400	8136151256	7922148509 (97.37%)		7544957894 (92.73%)	3598413628 (44.23%)

## Sheet: Table S3
Table S3. DEGs identification of PeCLH2 transgenic for the salt stress transcriptome.
Sample name	Up-regulated genes	Down-regulated genes
C-WT vs C-OC	6	5
C-WT vs C-RC	20	7
T-WT vs T-OC	745	1401
T-WT vs T-RC	4	2

## Sheet: Table S4
Table S4. Differential expression of TFs after salt stress.
Sample name	Gene ID	Pt GeneName	Description	TF_family	Expression level
T-WT vs T-OC	Potri.002G089900	PtARF17	PREDICTED: auxin response factor 17	ARF	up
T-WT vs T-OC	Potri.002G180300	PtBHLH67	PREDICTED: transcription factor bHLH67-like	BHLH	up
T-WT vs T-OC	Potri.002G248500	PtBHLH62	basic helix-loop-helix family protein	BHLH	up
T-WT vs T-OC	Potri.003G207200	PtBHLH122	basic helix-loop-helix family protein	BHLH	down
T-WT vs T-OC	Potri.005G039800	PtBHLH94	PREDICTED: transcription factor bHLH94-like	BHLH	up
T-WT vs T-OC	Potri.008G070800	PtBHLH51	basic helix-loop-helix family protein	BHLH	down
T-WT vs T-OC	Potri.010G186700	PtBHLH51	basic helix-loop-helix family protein	BHLH	down
T-WT vs T-OC	Potri.014G106300	PtBHLH67	PREDICTED: transcription factor bHLH57-like isoform X1	BHLH	down
T-WT vs T-OC	Potri.014G150600	PtBHLH128	PREDICTED: transcription factor bHLH128-like	BHLH	down
T-WT vs T-OC	Potri.016G068500	PtBHLH10	basic helix-loop-helix family protein	BHLH	up
T-WT vs T-OC	Potri.018G141800	PtBHLH35	PREDICTED: transcription factor bHLH35-like	BHLH	down
T-WT vs T-OC	Potri.019G089000	PtBHLH30	PREDICTED: transcription factor bHLH30-like	BHLH	down
T-WT vs T-OC	Potri.019G099300	PtBHLH162	PREDICTED: transcription factor bHLH118-like isoform X2	BHLH	down
T-WT vs T-OC	Potri.019G099500	PtBHLH162	PREDICTED: transcription factor bHLH118-like isoform X4	BHLH	down
T-WT vs T-OC	Potri.014G081300	PtDBP	DNA-binding family protein	DBP	down
T-WT vs T-OC	Potri.002G029400	PtDREB2D	PREDICTED: dehydration-responsive element-binding protein 2D-like	DREB	down
T-WT vs T-OC	Potri.012G075300	PtE2FE	transcription factor family protein	E2F	up
T-WT vs T-OC	Potri.015G070300	PtE2FE	PREDICTED: E2F transcription factor-like E2FE	E2F	up
T-WT vs T-OC	Potri.016G072300	PtE2FA	PREDICTED: transcription factor E2FA-like isoform X1	E2F	up
T-WT vs T-OC	Potri.001G079600	PtERF106	PREDICTED: ethylene-responsive transcription factor ERF106	ERF	down
T-WT vs T-OC	Potri.001G079900	PtERF2	PREDICTED: ethylene-responsive transcription factor 2-like	ERF	down
T-WT vs T-OC	Potri.002G065600	PtERF110	PREDICTED: ethylene-responsive transcription factor ABR1-like isoform X2	ERF	down
T-WT vs T-OC	Potri.003G139300	PtERF061	PREDICTED: ethylene-responsive transcription factor ERF061	ERF	down
T-WT vs T-OC	Potri.003G150700	PtERF2	PREDICTED: ethylene-responsive transcription factor 2-like	ERF	down
T-WT vs T-OC	Potri.004G197400	PtEIN3	EIN3-like family protein	ERF	down
T-WT vs T-OC	Potri.006G138900	PtERF016	RAP2-like protein	ERF	down
T-WT vs T-OC	Potri.007G138100	PtERF4	PREDICTED: ethylene-responsive transcription factor 4-like	ERF	down
T-WT vs T-OC	Potri.008G011300	PtEIN3	PREDICTED: ETHYLENE INSENSITIVE 3-like 1 protein	ERF	down
T-WT vs T-OC	Potri.008G166200	PtERF1B	PREDICTED: ethylene-responsive transcription factor 1B-like	ERF	down
T-WT vs T-OC	Potri.011G115600	PtERF4	Ethylene responsive element binding factor 4 family protein	ERF	down
T-WT vs T-OC	Potri.014G099900	PtERF023	AP2 domain-containing transcription factor family protein	ERF	up
T-WT vs T-OC	Potri.018G038100	PtERF016	RAP2-like protein	ERF	down
T-WT vs T-OC	Potri.004G185100	PtFAR3	acyl CoA reductase family protein	FAR1	down
T-WT vs T-OC	Potri.001G169100	PtGRF5	PREDICTED: growth-regulating factor 5-like	GRF	up
T-WT vs T-OC	Potri.003G065000	PtGRF5	PREDICTED: growth-regulating factor 5-like	GRF	up
T-WT vs T-OC	Potri.018G065400	PtGRF1	PREDICTED: growth-regulating factor 1-like	GRF	up
T-WT vs T-OC	Potri.T137400	PtHSFC1	heat shock transcription factor C1 [Populus simonii]	HSF	down
T-WT vs T-OC	Potri.001G235500	PtMYB48	PREDICTED: transcription factor MYB59 isoform X1	MYB	down
T-WT vs T-OC	Potri.002G122600	PtMYB73	PREDICTED: transcription factor MYB44-like	MYB	down
T-WT vs T-OC	Potri.002G185900	PtMYB61	PREDICTED: transcription factor MYB86	MYB	down
T-WT vs T-OC	Potri.004G086300	PtMYB20	PREDICTED: protein ODORANT1-like	MYB	down
T-WT vs T-OC	Potri.005G142600	PtMYB73	PREDICTED: transcription factor MYB44-like	MYB	down
T-WT vs T-OC	Potri.007G048900	PtMYB73	PREDICTED: transcription factor MYB44-like	MYB	down
T-WT vs T-OC	Potri.008G122100	PtMYB62	PREDICTED: transcription factor MYB108	MYB	down
T-WT vs T-OC	Potri.009G096000	PtMYB73	PREDICTED: transcription factor MYB44-like	MYB	down
T-WT vs T-OC	Potri.010G167500	PtMYB105	PREDICTED: transcription factor RAX1	MYB	up
T-WT vs T-OC	Potri.011G041600	PtMYB102	PREDICTED: protein ODORANT1-like	MYB	down
T-WT vs T-OC	Potri.013G001000	PtMYB61	PREDICTED: LOW QUALITY PROTEIN: myb-related protein 315	MYB	down
T-WT vs T-OC	Potri.015G082700	PtMYB86	PREDICTED: protein ODORANT1-like	MYB	up
T-WT vs T-OC	Potri.001G120000	PtNAC007	transcription factor	NAC	down
T-WT vs T-OC	Potri.001G396300	PtNAC098	PREDICTED: protein CUP-SHAPED COTYLEDON 2	NAC	up
T-WT vs T-OC	Potri.001G404100	PtNAC072	no apical meristem family protein	NAC	down
T-WT vs T-OC	Potri.001G452700	PtNAC014	PREDICTED: LOW QUALITY PROTEIN: protein NTM1-like 9	NAC	down
T-WT vs T-OC	Potri.002G005800	PtNAC031	PREDICTED: protein CUP-SHAPED COTYLEDON 3-like	NAC	up
T-WT vs T-OC	Potri.002G081000	PtNAC002	no apical meristem family protein	NAC	down
T-WT vs T-OC	Potri.005G098200	PtNAC021	PREDICTED: NAC domain-containing protein 21/22	NAC	down
T-WT vs T-OC	Potri.005G180200	PtNAC002	no apical meristem family protein	NAC	down
T-WT vs T-OC	Potri.007G065400	PtNAC021	transcription activator NAC1 family protein	NAC	down
T-WT vs T-OC	Potri.007G099400	PtNAC002	PREDICTED: NAC domain-containing protein 2-like	NAC	down
T-WT vs T-OC	Potri.008G089000	PtNAC029	PREDICTED: NAC transcription factor 29	NAC	down
T-WT vs T-OC	Potri.010G166200	PtNAC029	PREDICTED: NAC transcription factor 29-like	NAC	down
T-WT vs T-OC	Potri.011G123300	PtNAC072	no apical meristem family protein	NAC	down
T-WT vs T-OC	Potri.012G001400	PtNAC100	no apical meristem-like family protein	NAC	down
T-WT vs T-OC	Potri.017G086200	PtNAC100	PREDICTED: NAC domain-containing protein 100-like	NAC	down
T-WT vs T-OC	Potri.019G031400	PtNAC047	PREDICTED: NAC transcription factor 29-like	NAC	down
T-WT vs T-OC	Potri.001G266000	PtNFYA1	CCAAT-binding transcription factor subunit B	NFYA	down
T-WT vs T-OC	Potri.006G053500	PtNFYA7	PREDICTED: nuclear transcription factor Y subunit A-10-like	NFYA	down
T-WT vs T-OC	Potri.009G060600	PtNFYA1	CCAAT-binding transcription factor subunit B	NFYA	down
T-WT vs T-OC	Potri.001G367500	PtNFYB3	PREDICTED: nuclear transcription factor Y subunit B-3-like	NFYB	down
T-WT vs T-OC	Potri.014G167800	PtNFYB3	PREDICTED: nuclear transcription factor Y subunit B-3	NFYB	down
T-WT vs T-OC	Potri.003G196100	PtSRS6	PREDICTED: protein LATERAL ROOT PRIMORDIUM 1	SRS	down
T-WT vs T-OC	Potri.001G060000	PtTCP20	PREDICTED: transcription factor TCP20-like	TCP	down
T-WT vs T-OC	Potri.014G078500	PtTCP9	PREDICTED: transcription factor TCP9-like	TCP	up
T-WT vs T-OC	Potri.015G035800	PtTIFY6B	PREDICTED: protein TIFY 6B isoform X1	TIFY	up
T-WT vs T-OC	Potri.001G104600	PtTUBB4	PREDICTED: tubulin beta chain-like	TUB	down
T-WT vs T-OC	Potri.001G246900	PtTUBB3	Tubulin beta-2/beta-3 chain family protein	TUB	up
T-WT vs T-OC	Potri.001G289500	PtTUBA	TUBULIN ALPHA CHAIN family protein	TUB	up
T-WT vs T-OC	Potri.003G125400	PtTUBB2	PREDICTED: tubulin beta-5 chain-like	TUB	up
T-WT vs T-OC	Potri.005G239900	PtTUBB1	PREDICTED: tubulin beta chain-like	TUB	up
T-WT vs T-OC	Potri.009G067100	PtTUBB1	PREDICTED: tubulin beta-1 chain-like	TUB	up
T-WT vs T-OC	Potri.002G195300	PtWRKY69	PREDICTED: probable WRKY transcription factor 69	WRKY	down
T-WT vs T-OC	Potri.002G228400	PtWRKY6	PREDICTED: probable WRKY transcription factor 31	WRKY	up
T-WT vs T-OC	Potri.006G109100	PtWRKY70	PREDICTED: probable WRKY transcription factor 70	WRKY	down
T-WT vs T-OC	Potri.013G153400	PtWRKY24	SP8 binding family protein	WRKY	down
T-WT vs T-OC	Potri.014G050000	PtWRKY12	PREDICTED: probable WRKY transcription factor 12	WRKY	down
T-WT vs T-OC	Potri.015G099200	PtWRKY75	PREDICTED: probable WRKY transcription factor 43	WRKY	down
T-WT vs T-OC	Potri.016G137900	PtWRKY70	PREDICTED: probable WRKY transcription factor 70	WRKY	down
T-WT vs T-OC	Potri.019G123500	PtWRKY24	SP8 binding family protein	WRKY	down
T-WT vs T-OC	Potri.002G102900	PtZHD1	PREDICTED: zinc-finger homeodomain protein 2-like	ZFHD	up
T-WT vs T-OC	Potri.004G229600	PtZHD4	PREDICTED: zinc-finger homeodomain protein 4	ZFHD	up

## Sheet: Table S5
Table S5. Differentially expressed genes related to stress.
Sample name	Gene ID	Pt GeneName	log2(fc)	FDR	Description
T-WT vs T-OC	Potri.006G259300.v3.1	PtrHP550	5.95976	1.76e-15	hypothetical protein POPTR_0006s27550g [Populus trichocarpa]
T-WT vs T-OC	Potri.012G043900.v3.1	PtrGSI-1	-1.18479	0.000826205	glutamine synthetase family protein [Populus trichocarpa]
T-WT vs T-OC	Potri.008G149200.v3.1	PtrCAISE5	-4.94861	0.000269888	PREDICTED: glucose and ribitol dehydrogenase-like [Populus euphratica]
T-WT vs T-OC	Potri.016G052500.v3.1	PtrUGT75L6	1.41996	0.0453065	PREDICTED: crocetin glucosyltransferase, chloroplastic-like [Populus euphratica]
T-WT vs T-OC	Potri.002G228400.v3.1	PtrWRKY6	2.27928	0.000492433	PREDICTED: probable WRKY transcription factor 31 [Populus euphratica]
T-WT vs T-OC	Potri.012G132400.v3.1	PtrTS1	2.04985	0.0333762	gibberellin 20-oxidase family protein [Populus trichocarpa]
T-WT vs T-OC	Potri.003G119100.v3.1	PtrANS	1.98309	0.0127988	Leucoanthocyanidin dioxygenase family protein [Populus trichocarpa]
T-WT vs T-OC	Potri.002G018000.v3.1	PtrPER64	2.13037	2.67e-06	Peroxidase 64 precursor family protein [Populus trichocarpa]
T-WT vs T-OC	Potri.T181600.v3.1	PtrHP750	-2.89482	0.0122359	hypothetical protein POPTR_0015s08750g [Populus trichocarpa]
C-WT vs C-RC	Potri.009G068100.v3.1	PtrSKIP2	2.66676	2.60085e-06	F-box family protein [Populus trichocarpa]
C-WT vs C-RC	Potri.001G415100.v3.1	PtrTS1	5.32591	1.24898e-06	terpene synthase 1 [Populus trichocarpa]
C-WT vs C-RC	Potri.002G252200.v3.1	PtrGR5	-1.8457	0.0158499	glycine-rich family protein [Populus trichocarpa]
C-WT vs C-RC	Potri.013G120800.v3.1	PtrROMT	1.40867	3.01935e-17	6a-hydroxymaackiain methyltransferase family protein [Populus trichocarpa]
C-WT vs C-RC	MSTRG.6247	PtrHP800	3.27549	4.62203e-07	hypothetical protein POPTR_003G029800 [Populus trichocarpa]
T-WT vs T-RC	MSTRG.31011	PtrRE2	4.25861	5.28351e-17	Retrovirus-related Pol polyprotein from transposon RE1 [Vitis vinifera]
T-WT vs T-RC	Potri.001G380000.v3.1	PtrPCC13	-1.17494	0.0377589	PREDICTED: desiccation-related protein PCC13-62 [Populus euphratica]
